# Supplementary material for: Genomic Analysis of the Halotolerant Hydrocarbon-Oxidizing Bacterium Ectopseudomonas guguanensis G3 from a Petroleum Reservoir
Source: Biology (Basel). 2026 Jun 16;15(12):937. doi: 10.3390/biology15120937 (PMC13296017; doi:10.3390/biology15120937)
Supplement: Supplementary file 1 [file biology-15-00937-s001.zip]

Archive with 1 entries (1 files):
- biology-4316587-supplementary.pdf
